# Supplementary material for: Enzymatic Antioxidant Defense and Polymorphic Changes in Male Infertility
Source: Antioxidants (Basel). 2022 Apr 22;11(5):817. doi: 10.3390/antiox11050817 (PMC9138092; doi:10.3390/antiox11050817)
Supplement: Supplementary file 1 [file antioxidants-11-00817-s001.zip]

Archive with 1 entries (1 files):
- antioxidants-1680560-supplementary.pdf
